# Supplementary material for: Ferrocene Bis(Sulfonate) Salt as Redoxmer for Fast and Steady Redox Flow Desalination
Source: Molecules. 2024 May 25;29(11):2506. doi: 10.3390/molecules29112506 (PMC11173638; doi:10.3390/molecules29112506)
Supplement: Supplementary file 1 [file molecules-29-02506-s001.zip]

Archive with 1 entries (1 files):
- molecules-3002904-supplementary.pdf
